# Supplementary material for: Ameliorative Effects of Raisin Polyphenol Extract on Oxidative Stress and Aging In Vitro and In Vivo via Regulation of Sirt1–Nrf2 Signaling Pathway
Source: Foods. 2024 Dec 30;14(1):71. doi: 10.3390/foods14010071 (PMC11720718; doi:10.3390/foods14010071)
Supplement: Supplementary file 1 [file foods-14-00071-s001.zip]

Archive with 1 entries (1 files):
- foods-3349225-supplementary.pdf
